# Supplementary material for: Multi-Omics Profiling Reveals Glycerolipid Metabolism-Associated Molecular Subtypes and Identifies ALDH2 as a Prognostic Biomarker in Pancreatic Cancer
Source: Metabolites. 2025 Mar 18;15(3):207. doi: 10.3390/metabo15030207 (PMC11943634; doi:10.3390/metabo15030207)
Supplement: Supplementary file 1 [file metabolites-15-00207-s001.zip]

Archive with 6 entries (6 files):
- Supplementary Figure S1.pdf
- Supplementary Figure S2.pdf
- Supplementary Figure S3.pdf
- Supplementary Figure S4.pdf
- Table S1.pdf
- Table S2.pdf
